# Supplementary material for: Practical Application of Methanol-Mediated Mutualistic Symbiosis between Methylobacterium Species and a Roof Greening Moss, Racomitrium japonicum
Source: PLoS One. 2012 Mar 29;7(3):e33800. doi: 10.1371/journal.pone.0033800 (PMC3315585; doi:10.1371/journal.pone.0033800)
Supplement: Table S1 — Characterization of Methylobacterium isolates. (XLS) [file pone.0033800.s002.xls]

## Sheet: Sheet1
Table S1. Characterization of Methylobacterium isolates
ID	Closest relative of type strain based on 16Sr RNA gene	GenBank Acession No.	Pairwise similarity (%)a	isolation source	nitrogen free medium	Ca-P solubilization	Production of			Utilization of						b-glucanase	MDH activity (mU/mg) b	PQQ production		ACC deaminase activity (U/mg) b
							siderophore	HCN (mM) b	indole acetic acid (mg/ml) b	sucrose	cellulose	protein	chitin	pectin	starch			methanol media (mM) b	PQQ media (mM) b
11A	Methylobacterium extorquens NCIMB9399(T)	AB175633	98.79	A, 1 week	-	+	++	nd	0.28±0.021	±	±	±	±	±	±	±	75±0.3	0.13±0.041	3.5±2.9	410±52
11B	Methylobacterium extorquens NCIMB9399 (T)	AB175633	99.218	A, 1 week	-	+	+	nd	0.35±0.137	±	±	±	±	±	+	±	83±4.4	0.1±0.012	6.3±0.48	360±88
21B	Methylobacterium extorquens NCIMB9399 (T)	AB175633	98.858	B, 1 week	±	+	+	nd	0.26±0.019	±	±	±	±	±	-	±	43±0.7	0.12±0.022	6.7±1.6	130±31
21C	Methylobacterium extorquens NCIMB9399 (T)	AB175633	99.218	B, 1 week	-	-	-	8.2±0.4	0.37±0.01	±	±	±	±	±	++	±	83±6.0	0.51±0.17	11.1±4.4	490±52
22A	Methylobacterium aquaticum CCM7218 (T)	AJ635303	98.506	B, 4 weeks	-	+	-	22±2.6	0.18±0.033	±	±	±	±	±	-	-	130±1.0	0.23±0.14	4.4±0.7	280±48
41A	Methylobacterium oryzae DSM 18207(T)	AY683045	99.647	D, 1 week	-	+	-	nd	0.15±0.051	+	±	±	±	±	++	±	98±11	0±0	4.6±3.9	1840±37
AM1	Methylobacterium extorquens AM1			-	-	+	+	nd	0.16±0.045	±	±	±	±	±	-	±	8.9±3.0	0.26±0.12	27.2±17	310±69
Biological activity was represented as -, negative; ±, slightly positive; +, positive; and ++, strongly positive. Antagonistic activity was evaluated as + (0 to 3 mm-wide zone of inhibition).
a: Pairwise similarity is analyzed at EZtaxon database.
b: The data are represented as mean ± SD (n=3).
nd: not detected.
